# Supplementary material for: Mexican Patients With Suspected 22q11.2 Deletion Syndrome: Clinical Characterization and Molecular Findings by Fluorescence In Situ Hybridization and Multiplex Ligation‐Dependent Probe Amplification
Source: Mol Genet Genomic Med. 2025 Oct 30;13(11):e70153. doi: 10.1002/mgg3.70153 (PMC12573781; doi:10.1002/mgg3.70153)
Supplement: Supplementary file 1 — Data S1. [file MGG3-13-e70153-s001.xlsx]

## Sheet: Supplemental material 1
Supplemental material 1. Cytogenomic findings in 80 patients with suspected 22q11.2 deletion syndrome
ID	Sex	Patient type	Karyotype	FISH	MLPA kit P250	MLPA kit P324
1	M	Proband	46,XY[16]	ish del(22)(q11.2q11.2)(TUPLE1-)	Typical 3 MB LCR22A-D	Typical 3 MB LCR22A-D
2	F	Proband	46,XX[16]	ish del(22)(q11.2q11.2)(TUPLE1-)	Typical 3 MB LCR22A-D	Typical 3 MB LCR22A-D
3	M	Proband	46,XY[16]	ish del(22)(q11.2q11.2)(TUPLE1-)	Typical 3 MB LCR22A-D	Typical 3 MB LCR22A-D
4	F	Proband	46,XX[16]	ish del(22)(q11.2q11.2)(TUPLE1-)	Atypical 2 MB LCR22A-C	Atypical 2 MB LCR22A-C
5	F	Proband	46,XX[16]	ish del(22)(q11.2q11.2)(TUPLE1-)	Typical 3 MB LCR22A-D	Typical 3 MB LCR22A-D
6	F	Proband	46,XX[16]	ish del(22)(q11.2q11.2)(TUPLE1-)	Typical 3 MB LCR22A-D	Typical 3 MB LCR22A-D
7	M	Proband	46,XX[16]	ish del(22)(q11.2q11.2)(TUPLE1-)	Typical 3 MB LCR22A-D	Typical 3 MB LCR22A-D
8	F	Proband	46,XX[16]	ish del(22)(q11.2q11.2)(TUPLE1-)	Typical 3 MB LCR22A-D	Typical 3 MB LCR22A-D
9	M	Proband	46,XY[16]	ish del(22)(q11.2q11.2)(TUPLE1-)	Typical 3 MB LCR22A-D	Typical 3 MB LCR22A-D
10	F	Proband	46,XX[16]	ish del(22)(q11.2q11.2)(TUPLE1-)	Typical 3 MB LCR22A-D	Typical 3 MB LCR22A-D
11	M	Proband	46,XY[16]	ish del(22)(q11.2q11.2)(TUPLE1-)	Typical 3 MB LCR22A-D	Typical 3 MB LCR22A-D
12	M	Proband	46,XY[16]	ish del(22)(q11.2q11.2)(TUPLE1-)	Typical 3 MB LCR22A-D	Typical 3 MB LCR22A-D
13	M	Proband	46,XY[16]	ish del(22)(q11.2q11.2)(TUPLE1-)	Typical 3 MB LCR22A-D	Typical 3 MB LCR22A-D
14	M	Proband	46,XY[16]	ish del(22)(q11.2q11.2)(TUPLE1-)	Typical 3 MB LCR22A-D	Typical 3 MB LCR22A-D
15	M	Proband	46,XY[16]	nuc ish 22q11.2(TUPLE1×1)	Typical 3 MB LCR22A-D	Typical 3 MB LCR22A-D
16	M	Proband	46,XY[16]	ish del(22)(q11.2q11.2)(TUPLE1-)	Atypical 1.9 MB LCR22A-C	Atypical 1.9 MB LCR22A-C
17	F	Proband	46,XX[30]	ish del(22)(q11.2q11.2)(TUPLE1-)	Typical 3 MB LCR22A-D	Typical 3 MB LCR22A-D
18	F	Proband	46,XX[16]	ish del(22)(q11.2q11.2)(TUPLE1-)	Typical 3MB LCR22A-D + TOP3Bdeletion	Typical 3 MB LCR22A-D
19	M	Proband	Deceased	nuc ish 22q11.2(TUPLE1×1)	Typical 1.5MB LCR22A-B	Typical 1.5MB LCR22A-B
20	M	Proband	46,XY[16]	ish del(22)(q11.2q11.2)(TUPLE1-)	Typical 3 MB LCR22A-D	Typical 3 MB LCR22A-D
21	M	Proband	46,XY[16]	ish del(22)(q11.2q11.2)(TUPLE1-)	Typical 3 MB LCR22A-D	Typical 3 MB LCR22A-D
22	M	Proband	46,XY[16]	ish del(22)(q11.2q11.2)(TUPLE1-)	Typical 3 MB LCR22A-D	Typical 3 MB LCR22A-D
23	F	Proband	46,XX[16]	ish del(22)(q11.2q11.2)(TUPLE1-)	Typical 3 MB LCR22A-D	Typical 3 MB LCR22A-D
24	M	Proband	46,XY[16]	ish del(22)(q11.2q11.2)(TUPLE1-)	Typical 3 MB LCR22A-D	Typical 3 MB LCR22A-D
25	F	Proband	46,XX[16]	ish del(22)(q11.2q11.2)(TUPLE1-)	Typical 3 MB LCR22A-D	Typical 3 MB LCR22A-D
26	F	Proband	46,XX[16]	ish del(22)(q11.2q11.2)(TUPLE1-)	Typical 3 MB LCR22A-D	Atypical 2.6 MB LCR22A-D
27	F	Proband	46,XX[16]	ish del(22)(q11.2q11.2)(TUPLE1-)	Typical 3 MB LCR22A-D	Typical 3 MB LCR22A-D
28	F	Proband	46,XX[16]	ish del(22)(q11.2q11.2)(TUPLE1-)	Typical 3 MB LCR22A-D	Typical 3 MB LCR22A-D
29	F	Proband	46,XX[16]	ish del(22)(q11.2q11.2)(TUPLE1-)	Typical 3 MB LCR22A-D	Typical 3 MB LCR22A-D
30	M	Proband	46,XY[16]	ish del(22)(q11.2q11.2)(TUPLE1-)	Typical 3 MB LCR22A-D	Typical 3 MB LCR22A-D
31	M	Proband	46,XY[16]	ish del(22)(q11.2q11.2)(TUPLE1-)	Typical 3 MB LCR22A-D	Typical 3 MB LCR22A-D
32	M	Proband	Deceased	nuc ish 22q11.2(TUPLE1×1)	Typical 3 MB LCR22A-D	Typical 3 MB LCR22A-D
33	M	Proband	Lost to follow-up	nuc ish 22q11.2(TUPLE1×1)	Typical 3 MB LCR22A-D	Typical 3 MB LCR22A-D
34	M	Proband	46,XY[16]	ish del(22)(q11.2q11.2)(TUPLE1-)	Typical 3 MB LCR22A-D	Typical 3 MB LCR22A-D
35	M	Proband	46,XY[16]	ish del(22)(q11.2q11.2)(TUPLE1-)	Typical 3 MB LCR22A-D	Typical 3 MB LCR22A-D
36	M	Proband	46,XY[16]	ish 22q11.2(TUPLE1×2)	No CNV detected	No CNV detected
37	M	Proband	46,XY[16]	nuc ish 22q11.2(TUPLE1×2)	No CNV detected	No CNV detected
38	F	Proband	46,XX[16]	ish 22q11.2(TUPLE1×2)	No CNV detected	No CNV detected
39	M	Proband	Deceased	nuc ish 22q11.2(TUPLE1×2)	No CNV detected	No CNV detected
40	F	Proband	46,XX[30]	ish 22q11.2(TUPLE1×2)	No CNV detected	No CNV detected
41	F	Proband	46,XX[31]	ish 22q11.2(TUPLE1×2)	No CNV detected	No CNV detected
42	F	Proband	46,XX[30]	ish 22q11.2(TUPLE1×2)	No CNV detected	No CNV detected
43	M	Proband	Deceased	nuc ish 22q11.2(TUPLE1×2)	No CNV detected	No CNV detected
44	M	Proband	46,XY[30]	ish 22q11.2(TUPLE1×2)	No CNV detected	No CNV detected
45	F	Proband	46,XX[16]	ish 22q11.2(TUPLE1×2)	No CNV detected	No CNV detected
46	M	Proband	46,XY[16]	ish 22q11.2(TUPLE1×2)	No CNV detected	No CNV detected
47	F	Proband	46,XX[16]	ish 22q11.2(TUPLE1×2)	No CNV detected	No CNV detected
48	F	Proband	46,XX[16]	ish 22q11.2(TUPLE1×2)	TBX1 intragenic deletion (exon 2)	TBX1 intragenic deletion (exon 2)
49	M	Proband	46,XY[18]	ish 22q11.2(TUPLE1×2)	No CNV detected	No CNV detected
50	F	Proband	46,XX[16]	ish 22q11.2(TUPLE1×2)	No CNV detected	No CNV detected
51	M	Proband	46,XY[16]	ish 22q11.2(TUPLE1×2)	No CNV detected	No CNV detected
52	M	Proband	46,XY[16]	ish 22q11.2(TUPLE1×2)	No CNV detected	No CNV detected
53	M	Proband	46,XY[16]	ish 22q11.2(TUPLE1×2)	No CNV detected	No CNV detected
54	F	Proband	46,XX[16]	ish 22q11.2(TUPLE1×2)	No CNV detected	No CNV detected
55	F	Proband	46,XX[16]	ish 22q11.2(TUPLE1×2)	No CNV detected	No CNV detected
56	F	Proband	46,XX[16]	ish 22q11.2(TUPLE1×2)	No CNV detected	No CNV detected
57	M	Proband	46,XY[16]	ish 22q11.2(TUPLE1×2)	No CNV detected	No CNV detected
58	F	Proband	46,XX[16]	ish 22q11.2(TUPLE1×2)	No CNV detected	No CNV detected
59	F	Proband	46,XX[20]	ish 22q11.2(TUPLE1×2)	No CNV detected	No CNV detected
60	M	Proband	46,XY[16]	ish 22q11.2(TUPLE1×2)	No CNV detected	No CNV detected
61	F	Proband	46,XX[16]	ish 22q11.2(TUPLE1×2)	No CNV detected	No CNV detected
62	M	Proband	46,XY[16]	ish 22q11.2(TUPLE1×2)	No CNV detected	No CNV detected
63	F	Proband	46,XX[16]	ish 22q11.2(TUPLE1×2)	No CNV detected	No CNV detected
64	M	Proband	46,XY[16]	ish 22q11.2(TUPLE1×2)	No CNV detected	No CNV detected
65	F	Proband	46,XX[16]	ish 22q11.2(TUPLE1×2)	No CNV detected	No CNV detected
66	F	Proband	46,XX[16]	ish 22q11.2(TUPLE1×2)	No CNV detected	No CNV detected
67	F	Proband	46,XX[16]	ish 22q11.2(TUPLE1×2)	No CNV detected	No CNV detected
68	F	Proband	46,XX[16]	ish 22q11.2(TUPLE1×2)	No CNV detected	No CNV detected
69	M	Proband	46,XX[16]	ish 22q11.2(TUPLE1×2)	No CNV detected	PRODH Duplication
70	F	Proband	46,XX[16]	ish 22q11.2(TUPLE1×2)	No CNV detected	No CNV detected
71	F	Proband	46,XX[16]	ish 22q11.2(TUPLE1×2)	No CNV detected	No CNV detected
72	F	Relative	46,XX[16]	ish del(22)(q11.2q11.2)(TUPLE1-)	Typical 3 MB LCR22A-D	Typical 3 MB LCR22A-D
73	F	Relative	46,XX[16]	ish del(22)(q11.2q11.2)(TUPLE1-)	Typical 3 MB LCR22A-D	Typical 3 MB LCR22A-D
74	M	Relative	46,XY[16]	ish del(22)(q11.2q11.2)(TUPLE1-)	Typical 3 MB LCR22A-D	Typical 3 MB LCR22A-D
75	M	Relative	46,XY[16]	ish 22q11.2(TUPLE1×2)	No CNV detected	No CNV detected
76	F	Relative	46,XX[16]	ish 22q11.2(TUPLE1×2)	No CNV detected	No CNV detected
77	M	Relative	46,XY[16]	ish del(22)(q11.2q11.2)(TUPLE1-)	Typical 3 MB LCR22A-D	Typical 3 MB LCR22A-D
78	M	Relative	46,XY[16]	ish del(22)(q11.2q11.2)(TUPLE1-)	Typical 3 MB LCR22A-D	Typical 3 MB LCR22A-D
79	M	Relative	46,XY[16]	ish 22q11.2(TUPLE1×2)	No CNV detected	No CNV detected
80	F	Relative	Lost to follow-up	ish del(22)(q11.2q11.2)(TUPLE1-)	Typical 3 MB LCR22A-D	Typical 3 MB LCR22A-D

## Sheet: Supplemental material 2
Phenotypic variability in 80 patientes with suspected 22q11.2 deletion syndrome
INDEX CASES
ID	SEX	AGE	CARDIAC ANOMALY	PHENOTYPE	IMMUNE DEFICIENCY	PHENOTYPE	PALATAL DEFECTS	PHENOTYPE	PSYCHOMOTOR DELAY or INTELLECTUAL DISABILITY	PHENOTYPE	ESOPHAGEAL DISMOTILITY	PHENOTYPE	HYPOCALCEMIA	PHENOTYPE	RENAL ANOMALY	PHENOTYPE	FEEDING AND SWALLOWING ISSUES	PHENOTYPE	DENTAL ISSUES	PHENOTYPE	STRUCTURAL CENTRAL NERVOUS SYSTEM ANOMALY	PHENOTYPE	SPINAL ABNORMALITY	PHENOTYPE	OPHTHALMO/ OPHTHALMIC ANOMALY	PHENOTYPE	HEARING LOSS	PHENOTYPE	BEHAVIORAL OR PSYCHIATRIC ISSUES	PHENOTYPE	CRANIOFACIAL DYSMORPHIA	POSTAXIAL POLYDACTYLY	PHENOTYPE	OTHER SYNTOMS	PHENOTYPE
1	M	1.66	+	TOF	-	RRTI	-		+	GDD	+	GT	-		-		+	SWP	+	DM	+	ECM	-		-		-		-		+	-		-
2	F	7.41	+	VSD	+	PI	-		+	GDD	-		-		-		-		-		+	PG	-		-		+	HL	-		+	-		+	HI, HU, HT
3	M	0.66	+	TOF	+	LFP, ThH	-		+	PMD	-		+	HPT, SZ	+	KHY, KEC	-		+	DE	+	HCC	-		-		-		-		+	-		+	CN
4	F	3	+	VSD, PA	-		-		+	PMD	-		-		-		-		-		-		-		-		-		-		+	-		+	FF
5	F	2	+	VSD	-	RRTI	+	VPI	+	ID	-		-		-		+	SWP, RFX	+	DA	-		-		-		+	HL	+	DP	+	-		+	CN
6	F	4.58	+	VSD, PA	-		-		+	PMD, SLD	-		-		-		-		-		+	PG	-		-		+	HL	-		+	-		+	VF
7	M	2	+	VSD	+	RRTI	-		+	PMD, SLD	-		+	HPT	-		-		-		+	ECM	-		-		-		-		+	-		+	MNT
8	F	14	+	VSD, PA	-		-		+	LD	-		-		-		-		+	EHYP	+	DVS	+	SC	-		-		+	AG	+	+	POSTAX	+	CN, TN, POLYG
9	M	8	-		-		+	SMCP	+	ID	+	EP	-		-		-		+	EHYP	+	PVC	-		+	AMB	-		+	AG, ADHD	+	-		+	PVF, SYC
10	F	0.0136	+	VSD, PA	-		-		+	PMD	-		+	HYPOCAL	-		-		-		-		-		-		-		-		+	-		+	VF
11	M	0.91	+	TOF, PAH	-		+	VPI	+	PMD	-		-		-		+	VMT, RFX	-		+	MCF	-		-		-		-		+	-		+	CRYO
12	M	2.58	+	AVR	-		+	VPI	+	SLD	-		+	SZ	-		+	SWP	-		-		-		-		-		-		+	-		+	UH, CCV, , HYH
13	M	2	+	TOF	-		+	SMCP	+	PMD	-		+	HYPOCAL	-		-		-		-		-		-		-		-		+	-		+	UH
14	M	14	-		-		+	PVI	+		-		+	HYPOCAL	-		+	SWP	-		-		-		-		-		+	ADHD	+	-		+	TCP
15	M	14.66	+	TOF	+		+	SMCP	+		-		-		-		-		-		-		+	SC	+	VAC	-		+	ADHD	+	+	POSTAX	+	OTP
16	M	3.25	+	VSD, PA	+		-		+		-		-		-		-		-		+	MCF	-		-		-		-		+	-		+	CRYO
17	F	5	-		-		+	CP	+	SLD	-		-		-		+	SWP	-		+	MCF	-		-		-		+	ADHD	+	-		+	PP, PMA, SS
18	F	2	+	VSD, PA, OA	+	RRTI	+	SMCP	+	PMD	-		+	HYPOCAL	-		+	SWP	-		-		-		-		-		-		+	-		-
19	M	0.333	-		+	PI	-		+	PMD	-		+	SZ	-		+	RFX	-		-		-		-		-		-		+	-		-
20	M	0.333	+	TOF	+	ThA	-		+	PMD	+	EA	+	SZ	-		+	SWP	-		-		-		-		-		-		+	-		+	MNT
21	M	1.08	+	TOF	+	HGG	-		-		-		-		-		+	SWP, VMT	-		-		-		-		-		-		+	-		+	MNT
22	M	16	+	TA, PS	+	PI, DG	-		-		-		-		-		-		-		+	MCF	-		-		-		+	DP, ASD	+	-		-
23	F	4	+	PA, APF, OA	-		-		+	LD	-		-		-		-		-		-		-		-		-		-		+	-		+	VC
24	M	1	+	TOF, RVD, SD	+	LFP	-		+	GDD	-		-		+	POLYC	-		-		+	VAS	-		+	CLK	-		+	ASD	+	-		+	CRYO
25	F	0.5	+	TOF	-		-		+	GDD, DI	-		-		-		-		-		+	MCF	-		+	MP	-		-		+	-		-
26	F	0.5	+	TOF + APV	-		-		+	PMD	-		+	HYPOCAL	-		-		-		-		-		-		-		-		+	-		-
27	F	3.8	+	TOF + AI	+	RRTI	-		+	PMD, SLD	+	GERD	-		-		+	SWP, VMT	-		+	MCF	-		-		-		-		+	-		+	IP
28	F	2.5	+	VSD, PA, MAPCAS	-		-		+	PMD, SLD	-		-		-		-		-		-		-		-		-		-		+	-		+	SPH
29	F	8	+	ASD + APVC	-		+	VPI, HSp	+	GDD	-		-		-		-		+	EHYP	+	MCF	+	SC	-		-		+	ADHD	+	-		+	GHD, TCP
30	M	0.1	+	TA, VSD	+	RRSp	-		+	PMD	-		+	HYPOCAL	-		-		-		-		-		-		-		-		+	-		+	TCP
31	M	1.5	+	TOF, PAH	+	RRPn	-		+	PMD, SLD	+	GT	+	SZ	-		+	RFX	-		-		-		-		-		-		+	-		-
32	M	0.1	+	DORV, PDA, VSD	+	RRSp	-		-		-		+	HYPOCAL	-		+		-		+	MCF	-		-		-		-		+	-		-
33	M	0.1	+	TOF	+	RRPn	-		-		-		+	HYPOCAL	-		+	SWP	-		-		-		-		-		-		+	-		+	TCP
34	M	0.1	+	TA	+	RRSp	-		+	PMD	-		+		-		-		-		-		-		-		-		-		+	-		-
35	M	6.3	-		-		+	HSp	+	PMD, SLD	-		-		+	ULK	+	SWP	-		-		+	SB	-		-		-		+	-		+	HD
36	M	0.0191	+	PA, VSD, DORV, PFO	-		+	SMCP	-		-		+	HYPOCAL	-		-		-		-		-		-		-		-		+	-		+	OT
37	M	0.0191	+	TOF, DORV, PAH	-		-		+	PMD	-		+	HYPOCAL	-		-		-		+	VMEG	+	SB, BV	-		-		-		+	-		+	HB
38	F	4.66	+	ASD	-		-		+	PMD, SLD	-		-		+	NMEG	-		-		-		+	OV	-		-		+	DP, ASD	+	-		-
39	M	0.083	+	IAA, PDA, VSD, DORV	-		-		+	PMD	-		+	HYPOCAL	-		-		-		+	VHYP	-		-		-		-		+	-		-
40	F	5.83	-		-		+	VPI	+	ID	+	GERD	+	HYPOCAL	-		+	SWP	+	EHYP	+	CA	-		+	VAC	-		-		+	-		+	FAS
41	F	1	-		-		+	VPI	+	PMD, SLD	-		-		-		+	SWP	-		+	HCC	-		-		-		-		+	-		+	HB, VF, HT
42	F	1.08	+	VSD, PA	-		+	CL	-		-		-		-		-		-		-		+	SB	-		-		-		+	-		-
43	M	0.083	+	IAA	-		+	CP	-	PMD	-		-		-		-		-		-		-		-		-		-		+	-		-
44	M	7	+	PDS	-		+	SMCP	+	PMD, SLD	-		-		-		-		-		+	VAS	+	KP	-		-		+	ADHD	+	-		+	HYSP
45	F	8	-		-		+	SMCP	+	PMD, SLD	+	EA	-		-		+	SWP	-		-		-		-		-		-		+	-		+	SD, CLD
46	M	0.5	+	DORV, VDS, PS	-		+	VPI, CP	-		-		-		-		+	SWP	-		-		-		-		-		-		+	-		+	MNT
47	F	2.24	+	COA, PDA	-		-		+	PMD, SLD	-		-		-		-		-		-		-		-		-		-		+	-		+	CN
48	F	16	+	PS	+	PI	-		+	ID	-		+	HPT	-		-		-		+	MCF, PVC	-		+	VAC	-		+	DP, ASD	+	-		+	SAH
49	M	1.58	-		-		+	SMCP	+	PMD, SLD	-		-		-		+	SWP	-		+	HCC	-		+	VAC	+	HL	-		+	-		-
50	F	6	+	TOF	-		-		+	PMD, SLD	-		-		-		+		+	EHYP	-		-		+	VAC	+	HL	+	ADHD	+	-		-
51	M	7	-		+	RRTI	+	HSp	-		-		-		-		+		+	DC	-		-		-		+	HL	-		+	-		+	LML
52	M	0.2	+	TOF	-		-		+	PMD, SLD	+	GERD	-		-		+		-		-		-		-		-		-		+	-		-
53	M	4	+	TOF	-		-		+	PMD, SLD	+	GERD	-		-		+		-		-		-		+	VAC	-		-		-	-		-
54	F	2.5	+	TOF	-		+	HSp	+	PMD, SLD	-		-		+	POLYC	-		+	DC	+	HCC	-		-		-		-		+	-		-
55	F	8	+	ASD	+	RRTI	+	SMCP	+	ID	-		-		-		+	VMT	+	EHYP	+	SUBAC	-		-		+		+	AG	+	-		-
56	F	9	+	TOF	+	RRTI	-		+	PMD, SLD	+	EA	-		-		+	VMT, RFX	-		-		+	SC	+	VAC	-		+	ASD	+	-		+	DVT
57	M	15	+	ASD	-		+	VPI	+	ID	-		-		-		-		+	DM	-		+	SC	+	STB, MICC	+	HL	+	AG	+	-		+	VF, DVT
58	F	8	+	ASD + MVP	+	RRTI	+	BU	+	GDD	-		-		-		+	RFX	-		-		-		+	MP	-		+	DP, ASD	+	-		+	FPE
59	F	4	+	VSD +PA	+	RRTI	+	HSp	+	ID	-		-		-		+	RFX	-		+	HCC	-		+	STB, MICC	-		+	DP	+	-		-
60	M	2	+	ASD	-		-		+	GDD	+	GERD	+	HYPOCAL	-		-		-		+	HCC	-		+	ONA	+	HL	-		+	-		+	VF, CRYO, HHG, CHIPD, SS
61	F	0.1	+	PA, PDA, AVB	-		-		+	PMD	-		+	HYPOCAL	-		-		-		-		-		-		-		-		+	-		+	RDS
62	M	0.1	+	PA, PFO, PDA, HRHS	-		-		+	PMD	-		-		-		-		-		+	MCF	-		-		-		-		-	-		+	LD
63	F	0.1	+	TOF	-		-		+	PMD	-		-		-		-		-		+	MCF	-		-		-		-		-	-		+	DP
64	M	4	+	TOF	-		-		+	PMD, SLD	-		-		+	AKI	-		-		+	MCF	-		-		-		-		-	-		+	DP, OC
65	F	2.8	+	TOF, ASD, AVP	-		-		+	PMD	-		-		-		-		-		+	VAS	-		-		+	HL	-		-	-		+	ONID, SS
66	F	2	+	TOF	-		-		+	PMD, SLD	-		-		-		-		-		+	MCF	-		-		-		-		+	-		-
67	F	1.7	+	DORV, PAF	+	RRPn	-		+	PMD	-		+	HYPOCAL	-		-		-		+	MCF	-		-		-		-		-	-		+	MNT, SS
68	F	15	+	ASD, AIVC	-		-		+	LD	-		-		-		-		+	DC	-		+	SC	-		-		+	DP, AG	+	-		+	RDS
69	M	12	-		-		+	VPI, HSp	+	SLD	-		-		-		+	SWP, VMT	-		+	MCF	-		-		+	HL, AOM	-		+	-		+	MNT
70	F	0.2	+	TOF	-		-		+	PMD	-		-		-		-		-		-		-		-		-		-		+	-		+	MNT, VF
71	F	0.5	+	AVR	+	RRSp	-		+	PMD	-		+	HPT	+	EK	+	RFX	-		-		-		-		+	HL	-		+	-		-
RELATIVES
ID	SEX	AGE	CARDIAC ANOMALY	PHENOTYPE	IMMUNE DEFICIENCY	PHENOTYPE	PALATAL DEFECTS	PHENOTYPE	PSYCHOMOTOR DELAY or INTELLECTUAL DISABILITY	PHENOTYPE	ESOPHAGEAL DISMOTILITY	PHENOTYPE	HYPOCALCEMIA	PHENOTYPE	RENAL ANOMALY	PHENOTYPE	FEEDING AND SWALLOWING ISSUES	PHENOTYPE	DENTAL ISSUES	PHENOTYPE	STRUCTURAL CENTRAL NERVOUS SYSTEM ANOMALY	PHENOTYPE	SPINAL ABNORMALITY	PHENOTYPE	OPHTHALMO/ OPHTHALMIC ANOMALY	PHENOTYPE	HEARING LOSS	PHENOTYPE	BEHAVIORAL OR PSYCHIATRIC ISSUES	PHENOTYPE	CRANIOFACIAL DYSMORPHIA	POSTAXIAL POLYDACTYLY	PHENOTYPE	OTHER SYNTOMS	PHENOTYPE
72	F	27	-		-		-		+	LD	-		-		-		-		-		-		-		+	VAC	-		+	DP, ASD	+	-		+	RPL
73	F	0.583	-		-		-		-		-		-		-		-		-		-		-		-		-		-		+	-		-
74	M	9	-		-		-		+	GDD	-		-		-		-		-		-		-		+	VAC	-		+	DP, ASD	+	-		-
75	M	2.33	-		-		-		+	PMD, SLD	-		-		-		+	RFX	-		-		-		-		-		-		+	-		-
76	F	27	-		-		+	CP	-		-		-		-		-		-		-		-		+	MP	-		+	DP	+	-		+	FB
77	M	0.083	+	VSD, PA	-		-		+	PMD	-		-		-		+	VMT	-		-		-		-		-		-		+	+	POSTAX	-
78	M	31	+	HM	-		-		+	ID	-		-		-		-		-		-		-		-		-		-		+	-		+	VF
79	M	29	+	TOF	-		-		+	ID	-		-		-		-		-		+	HCC	-		-		+	PHL	-		-	-		-
80	F	5	-		-		-		+	GDD	-		-		-		-		-		+	CS	-		-		-		+	ADHD	+	-		-
ABBREVIATIONS: ID: Identification. F: Female. M: Male. +: Presence. -: Absence. CARDIAC ANOMALY: AI: aortic insufficiency. AIVC: Absence of the inferior vena cava. APF: Aortopulmonary fistula. APV: Absent pulmonary valve. APVC: Anomalous pulmonary venous connection. ASD: Atrial septal defect. AVB: Atrioventricular Block. AVR: Aortic vascular ring. CoA: Coarctation of the aorta. DORV: Double outle…
